# Supplementary material for: Celecoxib exhibits therapeutic potential in experimental model of hyperlipidaemia
Source: PLoS One. 2021 Aug 17;16(8):e0247735. doi: 10.1371/journal.pone.0247735 (PMC8370627; doi:10.1371/journal.pone.0247735)
Supplement: S1 Data — (XLSX) [file pone.0247735.s001.xlsx]

## Sheet: Sheet1
	ANIMAL TOTAL BODY WEIGHTS
	Day	Naive Control							Unheated Oil							Heated Oil							Ator 10 mg/kg							CXB 5 mg/kg							CXB 10 mg/kg
		1	2	3	4	5	6		1	2	3	4	5	6		1	2	3	4	5	6		1	2	3	4	5	6		1	2	3	4	5	6		1	2	3	4	5	6
	0	173	180	200	211	175	184		173	180	170	185	174	180		193	155	155	173	184	220		215	185	170	183	170	200		204	183	178	179	195	173		203	220	179	170	176	180
	10	178	191	221	213	207	214		180	184	175	192	185	181		201	161	183	200	211	230		230	200	184	186	175	216		241	195	208	201	229	185		234	235	195	188	184	189
	20	198	200	234	279	207	195		189	190	172	193	194	184		245	174	241	214	228	250		254	240	197	200	193	245		259	207	225	228	257	224		254	248	227	201	197	195
	30	238	245	272	241	263	242		195	197	180	203	235	198		263	190	275	258	240	261		268	245	209	230	230	255		278	236	249	247	290	237		274	285	267	228	208	218
	40	252	273	259	227	269	271		200	203	174	215	257	201		275	235	286	290	300	292		275	289	211	268	245	295		300	259	268	287	314	258		289	300	283	259	230	225
	50	244	248	293	309	274	250		205	219	174	235	277	215		283	258	293	302	309	292		280	304	234	240	230	290		290	280	263	290	300	263		270	293	274	264	222	220
	60	261	292	303	240	281	271		209	235	175	253	298	249		312	289	305	310	315	320		293	345	241.3	222	229	286		288	296	257	306	298	286		271	286	269	289	212	217
	RELATIVE ORGAN WEIGHTS
	LIVER								HEART								KIDNEY								LUNGS								SPLEEN
	Animal	Naïve Control	Unheated Oil	Heated Oil	ATOR 10 mg/kg	CXB 5 mg/kg	CXB 10mg/kg		Animal	Naïve Control	Unheated Oil	Heated Oil	ATOR 10 mg/kg	CXB 5 mg/kg	CXB 10mg/kg		Animal	Naïve Control	Unheated Oil	Heated Oil	ATOR 10 mg/kg	CXB 5 mg/kg	CXB 10mg/kg		Animal	Naïve Control	Unheated Oil	Heated Oil	ATOR 10 mg/kg	CXB 5 mg/kg	CXB 10mg/kg		Animal	Naïve Control	Unheated Oil	Heated Oil	ATOR 10 mg/kg	CXB 5 mg/kg	CXB 10mg/kg
	1	2.57471	2.4689	2.82692	2.1058	2.6679	2.87847		1	0.356322	0.339713	0.419872	0.300341	0.321033	0.3125		1	0.609195	0.478469	0.464744	0.505119	0.564576	0.569444		1	0.490421	0.478469	0.541667	0.716724	0.785978	0.673611		1	0.210728	0.239234	0.230769	0.191126	0.261993	0.194444
	2	2.31507	2.45532	3.0692	2.67909	2.40909	2.51351		2	0.308219	0.348936	0.280277	0.347826	0.363636	0.324324		2	0.452055	0.53617	0.460208	0.571429	0.520979	0.550676		2	0.517123	0.53617	0.678201	1.07661	0.79021	0.97973		2	0.164384	0.187234	0.204152	0.198758	0.237762	0.300676
	3	2.26403	2.64571	3.49508	3.15942	2.77323	2.6537		3	0.349835	0.451429	0.314754	0.408696	0.342007	0.284047		3	0.534653	0.617143	0.481967	0.684058	0.490706	0.552529		3	1.56436	0.617143	0.570492	0.77971	0.717472	0.859922		3	0.20132	0.337143	0.288525	0.24058	0.312268	0.291829
	4	2.32083	2.6562	4.93548	2.56332	2.54671	2.98366		4	0.3625	0.43	0.374194	0.45045	0.373702	0.346405		4	0.529167	0.54	0.483871	0.608108	0.536332	0.598039		4	0.8375	0.47446	0.829032	1.07658	0.782007	0.647059		4	0.1875	0.239234	0.496774	0.261261	0.193772	0.408497
	5	2.59075	2.559	3.52063	2.8	3.83491	2.42617		5	0.373665	0.35	0.301587	0.43	0.339623	0.315436		5	0.551601	0.46325	0.577778	0.563319	0.721698	0.506711		5	0.651246	0.545621	0.857143	0.742358	0.740566	0.825503		5	0.181495	0.187234	0.238095	0.266376	0.311321	0.194631
	6	2.26937	2.74	4.8	2.965	3.16129	2.60839		6	0.346863	0.32	0.31	0.46	0.359447	0.391608		6	0.653137	0.61234	0.49645	0.63	0.525346	0.506993		6	0.741697	0.623546	0.702145	0.75324	1.46544	0.807692		6	0.225092	0.337143	0.312	0.382	0.281106	0.363636
	HEAMATOLOGICAL PARAMETERS
	W hite Blood Cell Count (10^3/mm3)								Red Blood Cell Count (10^6/mm^3)								Haemoglobin (g/dL)								Haematocrit (%)								MCV (um^3)								MCH (pg)								MCHC (g/dL)
	Animal	Naïve Control	Unheated Oil	Heated Oil	ATOR 10 mg/kg	CXB 5 mg/kg	CXB 10mg/kg		Animal	Naïve Control	Unheated Oil	Heated Oil	ATOR 10 mg/kg	CXB 5 mg/kg	CXB 10mg/kg		Animal	Naïve Control	Unheated Oil	Heated Oil	ATOR 10 mg/kg	CXB 5 mg/kg	CXB 10mg/kg		Animal	Naïve Control	Unheated Oil	Heated Oil	ATOR 10 mg/kg	CXB 5 mg/kg	CXB 10mg/kg		Animal	Naïve Control	Unheated Oil	Heated Oil	ATOR 10 mg/kg	CXB 5 mg/kg	CXB 10mg/kg		Animal	Naïve Control	Unheated Oil	Heated Oil	ATOR 10 mg/kg	CXB 5 mg/kg	CXB 10mg/kg		Animal
	1	3.1	4.6	6.28	5.7	10.4	6.1		1	6.77	8.44	8.69	8.39	7.89	8.8		1	12	15.1	15.7	14.8	13.5	14.7		1	39.3	47.9	48	45.4	41.4	45.3		1	58.1	56.8	55.2	54.1	52.4	51.5		1	17.7	17.9	18.1	17.6	17.1	16.7		1
	2	9.3	7.4	7.6	12.9	6.7	5.9		2	8.76	8.39	8.27	8.81	8.21	8.58		2	15.2	15.1	15.3	14.3	15	15		2	47.7	46.7	47.2	44.7	44.5	46.3		2	54.4	55.7	57	50.8	54.2	54		2	17.4	18	18.5	16.2	18.2	17.5		2
	3	3.8	9.2	11.8	5	9	9.6		3	7.49	8.07	9.12	8.28	8.53	8		3	14	13.7	14.8	14.9	14.5	14		3	42.2	42.9	45.2	48.4	45.3	40.8		3	56.4	53.1	49.5	58.4	53	50.9		3	18.7	17	16.2	17.9	17	17.4		3
	4	3.7	7.6	17.5	20	8.2	4.8		4	8.03	7.98	8	7.79	7.88	7.54		4	15.4	14.5	12.2	12.8	13.6	13		4	47.5	46.5	37.9	38.5	40.8	41.5		4	59.1	54.3	47.4	49.4	51.8	55		4	19.2	18.5	15.3	16.4	17.3	17.2		4
	5	4.4	8.5	6.2	10.2	15.3	5.2		5	8.16	8.05	8.63	8.05	6.98	7.68		5	13.9	13.95	14.6	13.8	10.5	13.8		5	44.3	43.5	46	45.6	32.2	44.7		5	54.3	53.5	53.3	55.4	50.5	58.2		5	17.1	17.4	16.9	17.5	16.4	18		5
	6	5.5	4.8	11.5	8.5	6.4	8.2		6	7.85	7.85	5.63	7.95	7.37	8.6		6	14.5	14	15.1	14.25	11.1	14.3		6	43.5	44.3	46.3	43.5	33.5	44.6		6	55.6	54.1	51.5	51.7	45.4	51.9		6	16.5	16.2	17.3	16.8	15	16.6		6
	SERUM BIOCHEMISTRY
	AST (u/L)								ALT u/L								ALP (u/L)								Urea (mmol/L)								Creatinine (umol/L)								FBS (mg/dL)
	Animal	Naïve Control	Unheated Oil	Heated Oil	ATOR 10 mg/kg	CXB 5 mg/kg	CXB 10mg/kg		Animal	Naïve Control	Unheated Oil	Heated Oil	ATOR 10 mg/kg	CXB 5 mg/kg	CXB 10mg/kg		Animal	Naïve Control	Unheated Oil	Heated Oil	ATOR 10 mg/kg	CXB 5 mg/kg	CXB 10mg/kg		Animal	Naïve Control	Unheated Oil	Heated Oil	ATOR 10 mg/kg	CXB 5 mg/kg	CXB 10mg/kg		Animal	Naïve Control	Unheated Oil	Heated Oil	ATOR 10 mg/kg	CXB 5 mg/kg	CXB 10mg/kg		Animal	Naïve Control	Unheated Oil	Heated Oil	ATOR 10 mg/kg	CXB 5 mg/kg	CXB 10mg/kg
	1	203	238	195	212	208	198		1	102	93	107	108	78	107		1	280	527	1209	391	354	421		1	8.2	5.2	4.1	4.5	7.9	5.4		1	53	56.6	127	108	135	97		1	3.4	6	5.3	4.7	5.9	4.3
	2	204	187	238	185	178	149		2	99	83	128	88	93	81		2	277	367	1145	198	348	373		2	5.6	6.6	3.3	4.6	5.9	5.3		2	95	56.6	53	80	44	35		2	4.2	4.9	4.5	4.6	5.5	5.4
	3	275	215	222	300	214	213		3	105	76	118	115	107	81		3	407	256	1548	290	229	650		3	4.9	7.1	4	4.5	5	6.3		3	44	53	135	52.2	60	159		3	5.3	4.2	5.7	4.9	6.3	4.5
	4	209	240	236	207	185	178		4	90	74	157	85	66	77		4	417	425	1828	1068	245	470		4	5.3	5.2	4.1	4.5	4	4.4		4	53	120	53	32.7	62	59		4	4	5.3	6.6	4.8	5.8	5.3
	5	203	190	251	200	181	152		5	102	85	122	144	91	62		5	284	350	1328	548	958	542		5	5	6.6	4.2	4.7	6.5	5.2		5	35	76	87	31.8	53	71		5	5	4.5	5.7	6.6	2	5.5
	6	236	209	240	254	140	196		6	66	90	125	112	60	73		6	223	278	1675	980	412	319		6	5.9	7.1	4.2	4.5	4.6	6.6		6	44	66	75	74.3	62	53		6	4.5	5.2	5.8	5.2	5.5	4.9
	LIPID PROFILE
	Cholesterol (mg/dL)								Triglycerides (mg/dL)								LDL (g/dL)								VLDL (mg/dL)								HDL (mg/dL)
	Animal	Naïve Control	Unheated Oil	Heated Oil	ATOR 10 mg/kg	CXB 5 mg/kg	CXB 10mg/kg		Animal	Naïve Control	Unheated Oil	Heated Oil	ATOR 10 mg/kg	CXB 5 mg/kg	CXB 10mg/kg		Animal	Naïve Control	Unheated Oil	Heated Oil	ATOR 10 mg/kg	CXB 5 mg/kg	CXB 10mg/kg		Animal	Naïve Control	Unheated Oil	Heated Oil	ATOR 10 mg/kg	CXB 5 mg/kg	CXB 10mg/kg		Animal	Naïve Control	Unheated Oil	Heated Oil	ATOR 10 mg/kg	CXB 5 mg/kg	CXB 10mg/kg
	1	47	74	82	46	108	81		1	46	54	83	22	45	40		1	34	60	90	32	91	60		1	9	11	17	4	9	8		1	4	3	12	10	8	13
	2	47	58	140	82	97	67		2	34	63	141	30	25	45		2	35	43	100	72	85	51		2	7	13	28	6	5	9		2	5	2	12	4	7	7
	3	78	74	124	98	59	47		3	35	46	89	48	24	45		3	60	60	97	65	48	25		3	7	9	18	10	5	9		3	11	6	9	9	7	13
	4	87	58	107	52	102	65		4	33	48	146	34	38	42		4	67	43	69	36	85	46		4	7	11	29	7	8	8		4	13	5	9	9	9	11
	5	98	60.4	116	61	37	57		5	31	61	140	71	57	40		5	87	60	80	59	23	39		5	6	12	28	14	11	8		5	5	4	8	8	3	10
	6	77	71	95	76	95	54		6	38	55	145	54	35	45		6	64	43	85	60	73	38		6	8	8	25	11	7	9		6	5	6	6	7	15	7
	CYTOKINES ASSAY
	IL - 6 (pg/mL)								TNF-a (pg/mL)
	Animal	Naïve Control	Unheated Oil	Heated Oil	ATOR 10 mg/kg	CXB 5 mg/kg	CXB 10mg/kg		Animal	Naïve Control	Unheated Oil	Heated Oil	ATOR 10 mg/kg	CXB 5 mg/kg	CXB 10mg/kg
	1	990	1160	1370	1380	1620	1370		1	85	77.5	100	82.5	87.5	77
	2	1080	1185	1140	990	990	1160		2	101	77	78	89	87.5	70
	3	1120.5	1370.3	1865	1160	1380	960		3	125	104	94	75	92	82
	4	1060.7	1140	1920	1130.5	1400	1085.7		4	80.5	80.5	110	84.5	85.5	90
	5	1135	1195	1150	1173	1100	1250		5	95	79	120	95	92.5	78
	6	1005.5	1405.6	1473.5	1085	1560.5	1130.5		6	105	99.5	89	78	100.2	85.6
[truncated: 13 more columns]
